# Supplementary material for: Development of an open-hardware semen homogenizer and application to serotonin effects on sperm motility
Source: PLoS One. 2025 Dec 5;20(12):e0338399. doi: 10.1371/journal.pone.0338399 (PMC12680138; doi:10.1371/journal.pone.0338399)
Supplement: S2 File — (CSV) [file pone.0338399.s002.csv]

Cycle	Current time (milliseconds)	Time by cycle (milliseconds)
1	9611	← initial time
2	14520	4909
3	19429	4909
4	24338	4909
5	29247	4909
6	34156	4909
7	39065	4909
8	43974	4909
9	48883	4909
10	53792	4909
11	58701	4909
12	63609	4908
13	68518	4909
14	73427	4909
15	78337	4910
16	83246	4909
17	88155	4909
18	93064	4909
19	97973	4909
20	102882	4909
21	107791	4909
22	112700	4909
23	117609	4909
24	122518	4909
25	127427	4909
